# Supplementary material for: A Formative Assessment System in Baduanjin Physical Education Based on Inertial Measurement Unit Motion Capture
Source: Sensors (Basel). 2025 Sep 2;25(17):5423. doi: 10.3390/s25175423 (PMC12430958; doi:10.3390/s25175423)
Supplement: Supplementary file 1 [file sensors-25-05423-s001.zip]

Archive with 1 entries (1 files):
- sensors-3741115-supplementary.pdf
